# Supplementary material for: Morning report for all: a qualitative study of disseminating case conferences via podcasting
Source: BMC Med Educ. 2021 Jul 22;21:392. doi: 10.1186/s12909-021-02799-1 (PMC8295545; doi:10.1186/s12909-021-02799-1)
Supplement: Supplementary file 1 — Additional file 1. Supplemental Materials. Developer Interview Guide and Listener Interview Guide. [file 12909_2021_2799_MOESM1_ESM.zip]

Archive with 2 entries (2 files):
- Supplemental - Developer Exploratory InterviewsR1.docx
- Supplemental - Listener Exploratory InterviewsR1.docx
